# Supplementary material for: Development and Application of Patient-Reported Outcome Measures (PROMs) in Patients on Chronic Home Oxygen Therapy
Source: J Clin Med. 2026 Jun 25;15(13):4948. doi: 10.3390/jcm15134948 (PMC13361745; doi:10.3390/jcm15134948)
Supplement: Supplementary file 1 [file jcm-15-04948-s001.zip]

Archive with 1 entries (1 files):
- jcm-4367172-supplementary.pdf
